# Supplementary material for: GRACy: A tool for analysing human cytomegalovirus sequence data
Source: Virus Evol. 2020 Dec 30;7(1):veaa099. doi: 10.1093/ve/veaa099 (PMC7816668; doi:10.1093/ve/veaa099)
Supplement: veaa099_Supplementary_Data [file veaa099_supplementary_data.zip]

Archive with 15 entries (15 files):
- Table S8.xlsx
- Table S9.xlsx
- Table S10.xlsx
- Table S11.xlsx
- Figure S1.jpg
- Figure S2.png
- Figure S3.png
- Table S1.docx
- Table S2.docx
- Table S3.docx
- Table S4.docx
- Table S5.xlsx
- Table S6.xlsx
- Table S7.xlsx
- Supplemental File 1.docx
