# Supplementary material for: GRACy: A tool for analysing human cytomegalovirus sequence data
Source: Virus Evol. 2020 Dec 30;7(1):veaa099. doi: 10.1093/ve/veaa099 (PMC7816668; doi:10.1093/ve/veaa099)
Supplement: veaa099_Supplementary_Data [file veaa099_supplementary_data.zip › Table S8.xlsx]

## Sheet: Sheet1
Table S8: Genome assembly of datasets simulating two mixed strains
N50 values are listed for both GRACy and SPAdes to highlight the improvement of the initial assembly after
computing the entire GRACy pipleine.
Dataset name	Minor strain (%)	N50 (nt) for GRACy	N50 (nt) for SPAdes	Undetermined nucleotides	Sensitivity	FDR
mixedStrainsEC28k	0.9	235645	51633	0	0.999996	0
mixedStrainsEC56k	1.7	235645	50386	0	0.999996	0
mixedStrainsEC112k	3.4	235645	26717	0	0.999996	0
mixedStrainsEC224k	6.5	235645	10281	0	0.999996	0
mixedStrainsEC280k	8	235645	6725	0	0.999996	0
mixedStrainsEC560k	14.9	236642	3650	0	0.997136	0.00803381
mixedStrainsEC1120k	25.9	213101	1298	0	0.904314	0
mixedStrainsUC28k	0.9	235645	193019	0	1	4.24365e-06
mixedStrainsUC56k	1.7	236171	133051	0	0.997778	4.2342e-06
mixedStrainsUC112k	3.4	236171	133023	0	0.997778	4.2342e-06
mixedStrainsUC224k	6.5	236094	52531	0	0.997456	0.000651857
mixedStrainsUC280k	8	237358	23481	0	0.991867	0.000984882
mixedStrainsUC560k	14.9	237591	8788	0	0.991873	4.2089e-06
mixedStrainsUC1120k	25.9	236569	1949	0	0.994947	0.00116532
