# Supplementary material for: GRACy: A tool for analysing human cytomegalovirus sequence data
Source: Virus Evol. 2020 Dec 30;7(1):veaa099. doi: 10.1093/ve/veaa099 (PMC7816668; doi:10.1093/ve/veaa099)
Supplement: veaa099_Supplementary_Data [file veaa099_supplementary_data.zip › Table S9.xlsx]

## Sheet: Sheet1
Table S9: Genotyping of experimental datasets using the multi-motif approach of GRACy or the single-motif approach
The single-motif approach does not genotype UL20 (Suárez et al. 2019; https://github.com/centre-for-virus-research/VATK.git); –, no genotype was detected for this gene
Read nos. are listed under each subsampled dataset
		JER4755		JER851		PAV25		PAV6		Lon2_T1		Lon2_T2		Lon2_T3
Gene	Genotype	GRACy	Single motif	GRACy	Single motif	GRACy	Single motif	GRACy	Single motif	GRACy	Single motif	GRACy	Single motif	GRACy	Single motif
RL5A	G1	3681	3682	1442	1361	0	7	60	118	0	0	0	2	0	1
RL5A	G2	0	0	0	0	2698	1437	84	40	0	0	0	0	0	0
RL5A	G3	0	0	0	0	11	4	0	0	0	0	0	0	0	0
RL5A	G4	0	0	0	0	0	0	0	0	0	0	0	0	0	0
RL5A	G5	0	3	0	0	0	4	5478	4696	2	0	0	0	0	0
RL5A	G6	0	0	0	0	0	0	0	0	54	35	1285	742	1219	728
RL6	G1	0	1	2804	1149	25	8	5245	3971	3	1	0	2	0	1
RL6	G2	5220	3100	0	0	0	0	0	0	0	0	0	0	0	0
RL6	G3	0	0	0	0	0	0	0	92	101	31	1995	659	2124	671
RL6	G4	0	0	0	0	2698	1509	0	0	0	0	0	0	0	0
RL6	G5	0	1	0	0	0	2	0	0	0	0	0	0	0	0
RL6	G6	0	0	0	0	0	0	0	0	0	0	0	0	0	0
RL6	G7	0	0	0	0	14	0	0	0	1	0	0	0	0	0
RL12	G1A	0	0	0	0	2454	870	0	1	4	0	63	0	69	0
RL12	G1B	0	0	0	0	0	0	79	29	0	0	0	0	0	0
RL12	G2	0	0	0	0	20	0	0	0	0	0	0	0	0	0
RL12	G3	0	0	4531	776	16	0	0	0	0	0	0	0	0	0
RL12	G4A	0	0	0	0	36	4	0	0	0	0	0	0	0	0
RL12	G4B	0	4	0	0	48	7	12271	4658	0	0	0	0	0	0
RL12	G5	0	0	0	0	0	0	0	0	0	0	0	0	0	0
RL12	G6	18418	3889	0	0	0	0	55	0	0	0	0	0	0	0
RL12	G7	0	0	0	0	0	0	0	17	2	2	0	0	0	2
RL12	G8	0	0	0	0	0	0	0	0	4	0	0	0	0	1
RL12	G9	0	0	0	0	26	2	0	0	0	0	0	0	0	0
RL12	G10	0	0	0	0	0	0	0	0	0	0	0	0	0	0
RL13	G1	0	0	0	0	4254	1330	0	3	72	1	1255	11	1497	17
RL13	G2	0	0	0	0	35	0	0	0	0	0	0	0	0	0
RL13	G3	0	0	3770	1019	27	0	0	0	0	0	0	0	0	0
RL13	G4A	0	0	0	0	21	3	55	0	0	0	0	0	0	0
RL13	G4B	0	4	0	0	27	3	9170	5496	0	0	0	0	0	0
RL13	G5	0	0	0	0	0	0	114	0	0	0	0	0	0	0
RL13	G6	16230	4175	0	0	0	0	0	14	0	0	0	0	0	0
RL13	G7	0	0	0	0	0	0	0	25	4	0	0	2	0	2
RL13	G8	0	0	0	0	0	0	0	0	1	1	0	0	0	0
RL13	G9	0	0	0	0	19	0	0	0	0	0	0	0	0	0
RL13	G10	0	0	0	0	0	0	0	0	0	0	0	0	0	0
UL1	G1	0	3	0	--	2926	1617	62	22	48	4	704	71	773	68
UL1	G2	0	0	0	--	17	0	0	0	0	0	0	0	0	0
UL1	G3	0	0	2098	--	12	0	0	0	0	0	0	0	0	0
UL1	G4	0	3	0	--	46	9	7143	5063	0	0	0	0	0	0
UL1	G5	0	0	0	--	0	0	170	63	0	0	0	0	0	0
UL1	G6	11686	3581	0	--	0	0	0	0	0	0	0	0	0	0
UL1	G7	0	0	0	--	0	0	0	3	2	0	0	0	0	0
UL1	G8	0	0	0	--	0	0	0	0	0	0	0	0	0	0
UL1	G9	0	0	0	--	0	1	0	0	0	0	0	0	0	0
UL1	G10	0	0	0	--	0	0	0	0	0	0	0	0	0	0
UL9	G1	0	0	0	0	0	4	0	11	2	0	0	0	0	0
UL9	G2	0	0	4225	1398	0	0	0	0	0	0	0	0	0	0
UL9	G3	0	0	0	0	0	0	0	0	0	0	0	0	0	0
UL9	G4	0	0	0	0	2533	1079	0	68	28	0	679	8	742	10
UL9	G5	0	0	0	0	0	0	0	0	0	0	0	0	0	0
UL9	G6	0	0	0	0	0	0	128	67	0	0	0	0	0	0
UL9	G7	12708	3383	0	0	0	0	0	0	0	0	0	0	0	0
UL9	G8	0	0	0	0	0	0	0	0	0	0	0	0	0	0
UL9	G9	0	5	0	0	27	6	6173	5753	2	2	0	0	0	0
UL11	G1	0	0	3508	1430	2682	2075	93	74	151	42	2517	645	3119	818
UL11	G2	0	0	0	0	22	0	0	0	0	0	0	0	0	0
UL11	G3	9925	3585	0	0	0	0	0	0	0	0	0	0	0	0
UL11	G4	0	0	0	0	0	1	0	0	0	0	0	0	0	0
UL11	G5	0	0	0	0	20	0	0	0	0	0	0	0	0	0
UL11	G6	0	8	0	1	18	6	4662	5523	5	2	0	0	0	2
UL11	G7	0	0	0	0	0	0	0	0	0	0	0	0	0	0
UL20	G1	0	--	0	--	0	--	3980	--	0	--	0	--	0	--
UL20	G2	0	--	0	--	0	--	0	--	37	--	784	--	843	--
UL20	G3	0	--	1396	--	0	--	0	--	0	--	0	--	0	--
UL20	G4	0	--	0	--	0	--	0	--	0	--	0	--	0	--
UL20	G5	7718	--	0	--	19	--	0	--	0	--	0	--	0	--
UL20	G6	0	--	0	--	0	--	0	--	3	--	0	--	0	--
UL20	G7	0	--	0	--	2288	--	228	--	0	--	0	--	0	--
UL73	G1	0	0	0	0	0	0	0	0	75	29	885	275	1394	348
UL73	G2	0	2	1600	942	0	0	0	0	0	0	0	0	0	0
UL73	G3A	0	1	0	0	0	2	3924	3719	4	1	0	0	0	0
UL73	G3B	0	0	0	0	15	4	0	0	0	0	0	0	0	0
UL73	G4A	0	0	0	0	0	0	298	191	0	0	0	0	0	0
UL73	G4B	0	0	0	0	1578	1764	0	1	0	0	0	0	0	0
UL73	G4C	3906	4077	0	0	0	0	0	0	0	0	0	0	0	0
UL73	G4D	0	0	0	0	0	0	0	0	2	1	0	0	0	4
UL74	G1A	0	0	0	0	0	0	0	0	60	8	1046	67	1435	130
UL74	G1B	0	2	0	0	49	4	11268	4847	2	0	0	0	0	0
UL74	G1C	0	1	0	0	0	0	0	0	0	0	0	0	0	0
UL74	G2A	0	0	0	0	46	4	0	0	0	0	0	0	0	0
UL74	G2B	0	0	6307	730	0	0	162	34	2	0	0	0	0	0
UL74	G3	18001	3463	0	0	13	0	425	112	5	0	0	2	0	0
UL74	G4	0	0	0	0	5382	1516	0	0	1	0	0	0	0	0
UL74	G5	0	0	0	0	16	1	0	0	0	0	0	0	0	0
UL120	G1A	0	0	0	3	0	1	72	92	0	0	0	0	0	0
UL120	G1B	0	0	0	0	0	0	0	0	0	0	0	0	0	0
UL120	G2A	0	4	0	0	0	2	0	1	62	35	987	484	1184	579
UL120	G2B	0	0	0	0	0	0	6910	3550	2	2	0	0	0	5
UL120	G3A	0	0	0	0	12	0	0	0	0	0	0	0	0	0
UL120	G3B	0	0	2495	1046	2036	1397	0	2	0	0	0	2	0	0
UL120	G4A	6909	3629	0	0	0	0	0	0	0	0	0	0	0	0
UL120	G4B	0	0	0	0	0	0	0	0	0	0	0	0	0	0
UL146	G1	0	0	0	0	0	0	80	58	0	0	0	0	0	0
UL146	G2	0	0	0	0	0	0	0	0	0	0	0	0	0	0
UL146	G3	0	0	0	0	0	0	0	1	0	0	0	0	0	0
UL146	G4	0	0	0	0	0	0	0	0	0	0	0	0	0	0
UL146	G5	0	0	0	0	0	0	0	0	0	0	0	0	0	0
UL146	G6	0	1	0	0	0	0	0	69	0	0	0	0	0	0
UL146	G7	0	0	1914	870	0	0	0	0	0	0	0	0	0	0
UL146	G8	0	0	0	0	0	6	0	0	0	0	0	0	0	0
UL146	G9	0	0	0	0	1281	1647	4144	4176	0	0	0	0	0	0
UL146	G10	6731	2676	0	0	0	2	0	0	0	0	0	0	0	0
UL146	G11	0	1	0	0	0	0	0	1	0	0	0	0	0	0
UL146	G12	0	0	0	0	0	0	0	24	4	3	0	0	0	3
UL146	G13	0	0	0	0	0	0	0	2	28	9	479	102	539	99
UL146	G14	0	0	0	0	0	0	0	0	0	0	0	0	0	0
UL139	G1A	0	0	0	0	0	2	0	68	0	0	0	0	0	0
UL139	G1B	0	0	0	0	0	0	0	0	0	0	0	0	0	0
UL139	G2	0	1	0	0	0	0	0	11	0	0	0	1	0	3
UL139	G3	0	0	0	0	0	0	0	4	0	0	0	0	0	0
UL139	G4	3968	3766	1182	1073	0	2	0	0	22	26	430	374	512	462
UL139	G5	0	2	0	0	0	0	4427	4920	0	0	0	1	0	0
UL139	G6	0	0	0	0	1109	1439	0	0	0	0	0	0	0	0
UL139	G7	0	0	0	0	0	2	0	0	0	0	0	0	0	0
UL139	G8	0	0	0	0	0	0	0	0	0	0	0	0	0	0
