# Supplementary material for: GRACy: A tool for analysing human cytomegalovirus sequence data
Source: Virus Evol. 2020 Dec 30;7(1):veaa099. doi: 10.1093/ve/veaa099 (PMC7816668; doi:10.1093/ve/veaa099)
Supplement: veaa099_Supplementary_Data [file veaa099_supplementary_data.zip › Table S10.xlsx]

## Sheet: Sheet1
		Homopolymer length		Deduplicated reads confirming homopolymer
Dataset	Position	GRACy	Manual curation	GRACy	Manual curation
JER851	231869	11	12	77	63
PAV25	232237	12	11	57	110
Lon2_T2	98680	22	24	7	6
Lon2_T3	233967	12	13	98	67
10 nucleotide before and after the polyG

## Sheet: Sheet2
Table S10: Differences between the genomes assembled by GRACy and the deposited genomes
Positions are relative to pairs of sequences aligned using MAFFT
For each difference, the number of deduplicated reads containing a 50 nt region including the difference (and the reverse complement of this sequence) was counted for both versions and used to infer the correct version
Abbreviations: SNP, single nucleotide polymorphism; NA, not applicable
Dataset	Positiona	Type of difference	Region affected (nt)	Reads supporting GRACy genome (no.)b	Reads supporting deposited genome (no.)b	Notes
JER851	231869	Deletion	2	63	48
PAV6	118356	Deletion	2	42	24
PAV6	120079	Deletion	1	19	12
PAV6	231261	Deletion	1	89	83
PAV6	231922	Insertion	1	43	31
PAV25	1-698	Missing	698	NA	NA	ab not completely determined
PAV25	4469	Deletion	1	14	11
PAV25	94298	Deletion	115	1	0
PAV25	140703-140728	Complex	25	0	5
PAV25	159611	Deletion	1	14	13
Lon2_T1	19266	SNP	1	20	7
Lon2_T1	56095	SNP	1	8	7
Lon2_T1	79881	SNP	1	14	11
Lon2_T1	91884	SNP	1	17	14
Lon2_T1	160209	SNP	1	24	17
Lon2_T1	173030	SNP	1	16	8
Lon2_T1	175002	SNP	1	16	9
Lon2_T1	175981	SNP	1	17	9
Lon2_T1	225431	SNP	1	23	17
Lon2_T1	9632-11494	Missing	1862	NA	NA
Lon2_T1	94087-95476	Missing	1389	NA	NA
Lon2_T1	148376-148450	Missing	74	NA	NA
Lon2_T1	176718	Deletion	1	14	11
Lon2_T1	232712	Deletion	2	11	3
Lon2_T1	197220	Insertion	1	0	2
Lon2_T1	234197	Insertion	1	2	4
Lon2_T2	1-1939	Long insertion	1939	NA	NA	ab not completely determined; additional 1939 nt present at left end
Lon2_T2	98680	Deletion	2	8	7
Lon2_T2	196084-196373	Long insertion	289	NA	NA	b'a' not completely determined; tandem repeats wrongly added to the GRACy genome; read quantification inaccurate due to the nature of the misassembly
Lon2_T2	234276	Deletion	1	67	59
Lon2_T3	1-1939	Long insertion	1939	NA	NA	ab not completely determined; additional 1939 nt present at left end
Lon2_T3	233972	Deletion	1	63	43
Lon2_T3	98680	Insertion	1	8	4
Lon2_T3	233311	Insertion	2	6	13
