# Supplementary material for: GRACy: A tool for analysing human cytomegalovirus sequence data
Source: Virus Evol. 2020 Dec 30;7(1):veaa099. doi: 10.1093/ve/veaa099 (PMC7816668; doi:10.1093/ve/veaa099)
Supplement: veaa099_Supplementary_Data [file veaa099_supplementary_data.zip › Table S11.xlsx]

## Sheet: Sheet1
Table S11: Differences between the GRACy and deposited annotations
Abbreviations: >, the start or stop codon was not identified; CDS, coding sequence; misc_feature, CDS lacking the start or the stop codon
Dataset	Gene	Strand	Annotated feature type	Deposited feature type	Annotated start	Annotated stop	Deposited start	Deposited stop
JER4755	UL30A	-	misc_feature	CDS	37600	37836	37600	37839
JER4755	RL6	-	CDS	CDS	5725	6048	5725	>6066
JER4755	UL6	+	CDS	CDS	14661	15515	14673	15515
JER851	UL30A	-	misc_feature	CDS	37600	37836	37600	37839
JER851	RL5A	-	CDS	CDS	5084	5371	5084	>5419
JER851	RL6	-	CDS	CDS	5721	6128	5721	>6077
PAV25	UL30A	-	misc_feature	CDS	37811	38047	37811	38050
PAV25	RL5A	-	CDS	misc_feature	5374	5763	5374	5688
PAV25	UL72	-	CDS	CDS	105754	106920	105754	106911
PAV6	UL30A	-	misc_feature	CDS	37528	37764	37528	37767
Lon2	UL30A	-	misc_feature	CDS	37578	37814	37578	37817
Lon2	RL5A	-	CDS	CDS	5130	5417	5130	>5465
Lon2	RL6	-	CDS	CDS	5721	6008	5721	>6056
