# Supplementary material for: GRACy: A tool for analysing human cytomegalovirus sequence data
Source: Virus Evol. 2020 Dec 30;7(1):veaa099. doi: 10.1093/ve/veaa099 (PMC7816668; doi:10.1093/ve/veaa099)
Supplement: veaa099_Supplementary_Data [file veaa099_supplementary_data.zip › Table S5.xlsx]

## Sheet: Sheet1
Table S5: Output format of files generated by GRACy modules
Module	Text file		Image file
	Format	Details	Format	Details
Read filtering	txtTab	Alignment statistics summary	png, pdf, svg, eps	Coverage plot
	fastq	Trimmed reads
	fastq	Purged reads (of host reads)
	fastq	Deduplicated reads (by FastUniq)
Genotyping	txtTab	Genotype proportions	png	Doughnut plot
	txt	Reads/genotype (no.)
Genome assembly	fasta	Assembled genome sequence
Genome annotation	fasta	Coding sequences
	fasta	Protein sequence
	txtTab	Genome annotation
	gff	Annotation warnings
Variant analysis	txtTab	SNP frequency table
	txtTab	SNP effect on coding sequences
Database submission	txtTab	Generated accession numbers
Tab, tab-delimited text file
