# Supplementary material for: GRACy: A tool for analysing human cytomegalovirus sequence data
Source: Virus Evol. 2020 Dec 30;7(1):veaa099. doi: 10.1093/ve/veaa099 (PMC7816668; doi:10.1093/ve/veaa099)
Supplement: veaa099_Supplementary_Data [file veaa099_supplementary_data.zip › Table S6.xlsx]

## Sheet: Sheet1
Table S6: Genotyping of datasets subsampled from merlinUC or merlinVarUC using the multi-motif approach of GRACy or the single-motif approach
The single-motif approach does not genotype UL20 (Suárez et al. 2019; https://github.com/centre-for-virus-research/VATK.git); –, no genotype was detected for this gene
Read nos. are listed under each subsampled dataset
		merlinUC20k		merlinUC100k		merlinUC3200k		merlinVarUC20k		merlinVarUC100k		merlinVarUC3200k
Gene	Genotype	GRACy	Single motif	GRACy	Single motif	GRACy	Single motif	GRACy	Single motif	GRACy	Single motif	GRACy	Single motif
RL5A	G1	8	8	48	46	1269	1165	12	15	63	58	1897	1836
RL5A	G2	0	0	0	0	0	0	0	0	0	0	0	0
RL5A	G3	0	0	0	0	0	0	0	0	0	0	0	0
RL5A	G4	0	0	0	0	0	0	0	0	0	0	0	0
RL5A	G5	0	0	0	0	9	0	0	0	1	0	2	0
RL5A	G6	0	0	0	0	0	0	0	0	0	0	1	0
RL6	G1	14	3	76	29	2746	1094	22	--	86	--	2593	--
RL6	G2	0	0	0	0	1	0	0	--	0	--	0	--
RL6	G3	0	0	0	0	0	0	0	--	0	--	0	--
RL6	G4	0	0	0	0	0	0	0	--	0	--	0	--
RL6	G5	0	0	0	0	0	0	0	--	0	--	0	--
RL6	G6	0	0	0	0	0	0	0	--	0	--	0	--
RL6	G7	0	0	0	0	0	0	0	--	0	--	0	--
RL12	G10	0	0	0	0	0	0	0	--	0	--	0	--
RL12	G1A	0	0	0	0	0	0	0	--	0	--	0	--
RL12	G1B	0	0	0	0	0	0	0	--	0	--	0	--
RL12	G2	0	0	0	0	3	0	0	--	0	--	0	--
RL12	G3	0	0	0	0	0	0	0	--	0	--	1	--
RL12	G4A	0	0	0	0	0	0	0	--	0	--	0	--
RL12	G4B	0	0	0	0	4	0	0	--	0	--	3	--
RL12	G5	0	0	0	0	0	0	0	--	0	--	5	--
RL12	G6	0	0	0	0	0	0	0	--	0	--	0	--
RL12	G7	0	0	0	0	11	0	0	--	2	--	16	--
RL12	G8	113	14	501	49	14724	1243	133	--	705	--	22012	--
RL12	G9	0	0	0	0	2	0	0	--	0	--	1	--
RL13	G1	0	0	0	0	0	0	0	--	1	--	4	--
RL13	G10	0	0	1	0	1	0	0	--	0	--	4	--
RL13	G2	0	0	0	0	1	0	0	--	1	--	4	--
RL13	G3	0	0	0	0	4	0	0	--	0	--	5	--
RL13	G4A	0	0	0	0	0	0	0	--	0	--	2	--
RL13	G4B	0	0	0	0	0	0	0	--	0	--	0	--
RL13	G5	0	0	0	0	0	0	0	--	0	--	1	--
RL13	G6	0	0	0	0	0	0	0	--	0	--	1	--
RL13	G7	0	0	0	0	12	0	0	--	0	--	19	--
RL13	G8	32	9	230	36	6411	533	73	--	396	--	12414	--
RL13	G9	0	0	0	0	1	0	0	--	0	--	1	--
UL1	G1	0	0	0	0	1	0	0	0	0	0	2	0
UL1	G10	0	0	0	0	0	0	0	0	0	0	3	0
UL1	G2	0	0	0	0	4	0	0	0	0	0	6	0
UL1	G3	0	0	0	0	2	0	0	0	0	0	9	0
UL1	G4	0	0	0	0	1	0	0	0	0	0	0	0
UL1	G5	0	0	0	0	4	0	0	0	0	0	7	0
UL1	G6	0	0	0	0	0	0	0	0	0	0	0	0
UL1	G7	0	0	0	0	20	0	0	0	1	0	23	0
UL1	G8	72	86	393	413	11508	12892	135	3	629	48	18282	1287
UL1	G9	0	0	0	0	10	1	0	0	1	0	19	2
UL9	G1	0	0	0	0	0	0	0	--	0	--	4	--
UL9	G2	9	2	86	16	2665	495	35	--	186	--	6184	--
UL9	G3	0	0	0	0	2	0	0	--	0	--	2	--
UL9	G4	0	0	0	0	0	0	0	--	0	--	0	--
UL9	G5	0	0	0	0	1	0	0	--	0	--	1	--
UL9	G6	0	0	0	0	0	0	0	--	0	--	0	--
UL9	G7	0	0	0	0	2	0	0	--	0	--	1	--
UL9	G8	0	0	0	0	4	0	0	--	1	--	3	--
UL9	G9	0	0	0	0	0	0	0	--	0	--	0	--
UL11	G1	9	2	76	24	2726	865	29	2	179	14	6447	223
UL11	G2	0	0	1	0	17	0	0	0	0	0	13	0
UL11	G3	0	0	0	0	1	0	0	0	0	0	5	0
UL11	G4	0	0	0	0	0	0	0	0	0	0	6	0
UL11	G5	0	0	0	0	4	0	0	0	0	0	9	0
UL11	G6	0	0	0	0	0	0	0	0	0	0	0	0
UL11	G7	0	0	0	0	0	0	0	0	0	0	0	0
UL20	G1	0	--	0	--	2	--	0	--	0	--	0	--
UL20	G2	0	--	0	--	0	--	0	--	0	--	0	--
UL20	G3	0	--	0	--	0	--	0	--	0	--	0	--
UL20	G4	0	--	0	--	6	--	1	--	1	--	1	--
UL20	G5	0	--	0	--	3	--	0	--	0	--	0	--
UL20	G6	26	--	183	--	5599	--	9	--	85	--	3079	--
UL20	G7	0	--	0	--	7	--	0	--	0	--	6	--
UL73	G1	0	0	0	0	1	--	--	0	0	0	0	0
UL73	G2	0	0	0	0	0	0	--	0	0	0	0	0
UL73	G3A	0	0	0	0	0	0	--	0	0	0	0	0
UL73	G3B	0	0	0	0	1	0	--	0	0	0	0	0
UL73	G4A	0	0	0	0	0	0	--	0	0	0	1	0
UL73	G4B	0	0	1	0	4	0	--	0	0	0	7	0
UL73	G4C	1	0	1	0	1	0	--	0	0	0	0	0
UL73	G4D	14	9	82	45	2485	1422	--	17	0	69	3	2067
UL74	G1A	0	0	0	0	0	0	0	--	0	0	5	--
UL74	G1B	0	0	0	0	3	0	0	--	0	--	9	--
UL74	G1C	0	0	0	0	0	0	0	--	0	--	0	--
UL74	G2A	0	0	0	0	3	0	0	--	0	--	17	--
UL74	G2B	0	0	0	0	0	0	0	--	0	--	10	--
UL74	G3	0	0	0	0	1	0	0	--	0	--	5	--
UL74	G4	0	0	0	0	3	0	0	--	0	--	7	--
UL74	G5	67	13	243	53	7430	1184	150	--	741	--	23180	--
UL120	G1A	0	0	0	0	0	0	0	0	0	0	0	0
UL120	G1B	0	0	0	0	1	0	0	0	0	0	1	0
UL120	G2A	0	0	0	0	0	0	0	0	0	0	0	0
UL120	G2B	0	0	0	0	3	0	0	0	0	0	3	0
UL120	G3A	0	0	0	0	0	0	0	0	1	0	4	0
UL120	G3B	0	0	0	0	2	0	0	0	0	0	2	0
UL120	G4A	0	0	0	0	1	0	0	0	0	0	4	0
UL120	G4B	12	4	38	14	1284	521	14	8	55	46	2219	1599
UL146	G1	0	0	0	0	1	0	0	--	0	--	1	--
UL146	G10	0	0	0	0	0	0	0	--	0	--	0	--
UL146	G11	0	0	0	0	0	0	0	--	0	--	0	--
UL146	G12	0	0	0	0	0	0	0	--	0	--	0	--
UL146	G13	0	0	0	0	0	0	0	--	0	--	0	--
UL146	G14	0	0	0	0	0	0	0	--	0	--	0	--
UL146	G2	34	5	129	28	3868	879	19	--	118	--	3721	--
UL146	G3	0	0	0	0	3	0	0	--	0	--	0	--
UL146	G4	0	0	0	0	0	0	0	--	0	--	0	--
UL146	G5	0	0	0	0	0	0	0	--	0	--	0	--
UL146	G6	0	0	0	0	0	0	0	--	0	--	0	--
UL146	G7	0	0	0	0	0	0	0	--	0	--	0	--
UL146	G8	0	0	0	0	0	0	0	--	0	--	0	--
UL146	G9	0	0	0	0	0	0	0	--	0	--	0	--
UL139	G1A	6	2	26	18	763	496	10	21	26	79	864	2370
UL139	G1B	0	0	0	0	0	0	0	--	0	0	0	0
UL139	G2	0	0	0	0	0	0	0	--	0	0	0	0
UL139	G3	0	0	0	0	0	0	0	--	0	0	2	0
UL139	G4	0	0	0	0	1	1	0	--	0	0	1	4
UL139	G5	0	0	0	0	0	0	0	--	0	0	0	0
UL139	G6	0	0	0	0	0	0	0	--	0	0	0	0
UL139	G7	0	0	0	0	0	0	0	--	0	0	0	0
UL139	G8	0	0	0	0	0	0	0	--	0	0	1	0

## Sheet: Sheet2
rl12	G10	0	--			RL12	G10	0
rl12	G1A	0	--			RL12	G1A	0
rl12	G1B	0	--			RL12	G1B	0
rl12	G2	0	--			RL12	G2	0
rl12	G3	1	--			RL12	G3	0
rl12	G4A	0	--			RL12	G4A	0
rl12	G4B	3	--			RL12	G4B	0
rl12	G5	5	--			RL12	G5	0
rl12	G6	0	--			RL12	G6	0
rl12	G7	16	--			RL12	G7	0
rl12	G8	22012	--			RL12	G8	0
rl12	G9	1	--			RL12	G9	0
rl13	G1	4	0			RL13	G1	0
rl13	G10	4	0			RL13	G10	0
rl13	G2	4	0			RL13	G2	0
rl13	G3	5	0			RL13	G3	0
rl13	G4A	2	0			RL13	G4A	0
rl13	G4B	0	0			RL13	G4B	0
rl13	G5	1	0			RL13	G5	0
rl13	G6	1	0			RL13	G6	0
rl13	G7	19	0			RL13	G7	0
rl13	G8	12414	1			RL13	G8	1
rl13	G9	1	0			RL13	G9	0
rl5a	G1	1897	1836			RL5A	G1	1836
rl5a	G2	0	0			RL5A	G2	0
rl5a	G3	0	0			RL5A	G3	0
rl5a	G4	0	0			RL5A	G4	0
rl5a	G5	2	0			RL5A	G5	0
rl5a	G6	1	0			RL5A	G6	0
rl6	G1	2593	--			RL6	G1	0
rl6	G2	0	--			RL6	G2	0
rl6	G3	0	--			RL6	G3	0
rl6	G4	0	--			RL6	G4	0
rl6	G5	0	--			RL6	G5	0
rl6	G6	0	--			RL6	G6	0
rl6	G7	0	--			RL6	G7	0
ul1	G1	2	0			UL1	G1	0
ul1	G10	3	0			UL1	G10	0
ul1	G2	6	0			UL1	G2	0
ul1	G3	9	0			UL1	G3	0
ul1	G4	0	0			UL1	G4	0
ul1	G5	7	0			UL1	G5	0
ul1	G6	0	0			UL1	G6	0
ul1	G7	23	0			UL1	G7	0
ul1	G8	18282	1287			UL1	G8	1287
ul1	G9	19	2			UL1	G9	2
ul11	G1	6447	223			UL11	G1	223
ul11	G2	13	0			UL11	G2	0
ul11	G3	5	0			UL11	G3	0
ul11	G4	6	0			UL11	G4	0
ul11	G5	9	0			UL11	G5	0
ul11	G6	0	0			UL11	G6	0
ul11	G7	0	0			UL11	G7	0
ul120	G1A	0	0			UL120	G1A	0
ul120	G1B	1	0			UL120	G1B	0
ul120	G2A	0	0			UL120	G2A	0
ul120	G2B	3	0			UL120	G2B	0
ul120	G3A	4	0			UL120	G3A	0
ul120	G3B	2	0			UL120	G3B	0
ul120	G4A	4	0			UL120	G4A	0
ul120	G4B	2219	1599			UL120	G4B	1599
ul139	G1A	864	2370			UL139	G1A	2370
ul139	G1B	0	0			UL139	G1B	0
ul139	G2	0	0			UL139	G2	0
ul139	G3	2	0			UL139	G3	0
ul139	G4	1	4			UL139	G4	4
ul139	G5	0	0			UL139	G5	0
ul139	G6	0	0			UL139	G6	0
ul139	G7	0	0			UL139	G7	0
ul139	G8	1	0			UL139	G8	0
ul146	G1	1	--			UL146	G1	0
ul146	G10	0	--			UL146	G10	0
ul146	G11	0	--			UL146	G11	0
ul146	G12	0	--			UL146	G12	0
ul146	G13	0	--			UL146	G13	0
ul146	G14	0	--			UL146	G14	0
ul146	G2	3721	--			UL146	G2	1
ul146	G3	0	--			UL146	G3	0
ul146	G4	0	--			UL146	G4	0
ul146	G5	0	--			UL146	G5	0
ul146	G6	0	--			UL146	G6	0
ul146	G7	0	--			UL146	G7	0
ul146	G8	0	--			UL146	G8	0
ul146	G9	0	--			UL146	G9	0
ul20	G1	0	--			UL73	G1	0
ul20	G2	0	--			UL73	G2	0
ul20	G3	0	--			UL73	G3A	0
ul20	G4	1	--			UL73	G3B	0
ul20	G5	0	--			UL73	G4A	0
ul20	G6	3079	--			UL73	G4B	0
ul20	G7	6	--			UL73	G4C	0
ul73	G1	0	0			UL73	G4D	2067
ul73	G2	0	0			UL74	G1A	0
ul73	G3A	0	0			UL74	G1B	0
ul73	G3B	0	0			UL74	G1C	0
ul73	G4A	1	0			UL74	G2A	0
ul73	G4B	7	0			UL74	G2B	0
ul73	G4C	0	0			UL74	G3	0
ul73	G4D	3	2067			UL74	G4	0
ul74	G1A	5	--			UL74	G5	0
ul74	G1B	9	--			UL9	G1	0
ul74	G1C	0	--			UL9	G2	1
ul74	G2A	17	--			UL9	G3	0
ul74	G2B	10	--			UL9	G4	0
ul74	G3	5	--			UL9	G5	0
ul74	G4	7	--			UL9	G6	0
ul74	G5	23180	--			UL9	G7	0
ul9	G1	4	--			UL9	G8	0
ul9	G2	6184	--			UL9	G9	0
ul9	G3	2	--
ul9	G4	0	--
ul9	G5	1	--
ul9	G6	0	--
ul9	G7	1	--
ul9	G8	3	--
ul9	G9	0	--
