# Supplementary material for: GRACy: A tool for analysing human cytomegalovirus sequence data
Source: Virus Evol. 2020 Dec 30;7(1):veaa099. doi: 10.1093/ve/veaa099 (PMC7816668; doi:10.1093/ve/veaa099)
Supplement: veaa099_Supplementary_Data [file veaa099_supplementary_data.zip › Table S7.xlsx]

## Sheet: Sheet1
Table S7: Genome assembly of datasets subsampled from merlinEC or merlinUC
N50 values are listed for both GRACy and SPAdes to highlight the improvement of the initial assembly after
computing the entire GRACy pipleine.
Dataset name	N50 (nt) for GRACy	N50 (nt) for SPADes	Undetermined nucleotides	Sensitivity	FDR
merlinEC20k	235645	193019	0	0.999996	0
merlinEC40k	235645	193019	0	0.999996	0
merlinEC60k	235645	193019	0	0.999996	0
merlinEC80k	235645	193019	0	0.999996	0
merlinEC100k	235645	193019	0	0.999996	0
merlinEC150k	235645	193019	0	0.999996	0
merlinEC200k	235645	193019	0	0.999996	0
merlinEC400k	235645	193019	0	0.999996	0
merlinEC800k	235645	193019	0	0.999996	0
merlinEC1600k	235645	193019	0	0.999996	0
merlinEC2400k	235645	193019	0	0.999996	0
merlinEC3200k	235645	193019	0	0.999996	0
merlinUC20k	167944	8405	4260	0.69617	0.0158843
merlinUC40k	235582	19975	1519	0.999727	0
merlinUC60k	235645	31498	1130	0.999996	0
merlinUC80k	235645	35482	779	0.999996	0
merlinUC100k	235645	50919	692	0.999996	0
merlinUC150k	235645	80420	566	0.999996	0
merlinUC200k	235645	45781	514	0.999996	0
merlinUC400k	235645	45781	437	0.999996	0
merlinUC800k	235646	193019	0	0.999996	4.24365e-06
merlinUC1600k	235646	193019	0	0.999996	0
merlinUC2400k	235646	193019	0	0.999996	0
merlinUC3200k	235646	193019	0	0.999996	0
